# Supplementary material for: Phosphoproteomics Preliminarily Revealed the Differential Phosphorylation Sites and Their Functional Significance in the Longissimus Dorsi Muscle of Kazakh and Xinjiang Brown Cattle
Source: Food Sci Nutr. 2026 Jun 15;14(6):e72037. doi: 10.1002/fsn3.72037 (PMC13269675; doi:10.1002/fsn3.72037)
Supplement: Supplementary file 1 — Table S1: Phosphorylation characteristics of longissimus dorsi muscle tissue of Kazakh. [file FSN3-14-e72037-s001.xlsx]

## Sheet: Sheet1
Table S1 Phosphorylation characteristics of longissimus dorsi muscle tissue of Kazakh
	cattle and Xinjiang brown cattle
Motif Logo				Motif	Motif Score	Foreground		Background		Fold Increase
						Matches	Size	Matches	Size
				xxxRxx_S_PxPxxx	36.99	34	2605	578	910076	20.6
				xxxxPx_S_Pxxxxx	30.55	148	2571	7822	909498	6.7
				xxxxxx_S_PxxxRx	27.42	76	2423	3739	901676	7.6
				xxxxxx_S_DxEExx	41.43	35	2347	559	897937	24.0
				xxxxxR_S_Pxxxxx	22.66	51	2312	3011	897378	6.6
				xxxRRx_S_xxxxxx	31.89	89	2261	4348	894367	8.1
				xxxxxx_S_ExEExx	39.60	35	2172	802	890019	17.9
				xxxxxx_S_PPxxxx	22.40	62	2137	4396	889217	5.9
				xxxxxx_S_DxExxx	32.00	71	2075	3697	884821	8.2
				xxxRxx_S_xxxxxx	16.00	320	2004	48607	881124	2.9
				xxxxxx_S_Pxxxxx	16.00	291	1684	45794	832517	3.1
				xxxxxx_S_xDExxx	28.34	42	1393	2648	786723	9.0
				xxxxxx_S_EEExxx	32.38	24	1351	801	784075	17.4
				xxxxxx_S_xExExx	23.16	39	1327	4088	783274	5.6
				xxxxRx_S_xxxxxx	16.00	151	1288	40907	779186	2.2
				xxxxxx_S_xEDxxx	21.74	30	1137	3275	738279	5.9
				xxxxxx_S_xxxxEx	13.55	139	1107	46603	735004	2.0
				xxxxxx_S_xxExDx	18.72	24	968	2231	688401	7.7
				xxxxxx_S_xDxxxx	8.57	85	944	31014	686170	2.0
				xxxxxx_S_xExxxx	8.73	92	859	36179	655156	1.9
				xxxxxx_S_xxExxx	6.06	78	767	35340	618977	1.8
				xxxxxx_S_Dxxxxx	6.10	62	689	27069	583637	1.9
				xxxxPx_T_Pxxxxx	26.35	50	459	4648	571228	13.4
				xxxxxx_T_PPxxxx	24.62	30	409	2839	566580	14.6
				xxxxxx_T_Pxxxxx	16.00	80	379	32100	563741	3.7
				xxxxxx_T_xExxxx	9.65	54	299	37571	531641	2.6
